# Supplementary material for: Comprehensive Functional Characterization and Clinical Interpretation of 20 Splice-Site Variants of the RAD51C Gene
Source: Cancers (Basel). 2020 Dec 15;12(12):3771. doi: 10.3390/cancers12123771 (PMC7765170; doi:10.3390/cancers12123771)
Supplement: Supplementary file 1 [file cancers-12-03771-s001.zip]

Archive with 4 entries (3 files):
- cancers-988386 SM proofreading/
- cancers-988386 SM proofreading/cancers-988386 Supplementary_Figures_S1_S2_S3.pdf
- cancers-988386 SM proofreading/cancers-988386 Supplementary_Methods - ACMG_AMP interpretation_20 variants-R2.pdf
- cancers-988386 SM proofreading/cancers-988386 Supplementary_Tables_S1_S2_S3.pdf
